# Supplementary material for: Whole genome sequencing of the pulmonary microbiome in interstitial lung disease subtypes
Source: Respir Res. 2025 Nov 19;26:324. doi: 10.1186/s12931-025-03404-5 (PMC12628550; doi:10.1186/s12931-025-03404-5)
Supplement: Supplementary file 5 — Additional File 5: Supplementary Table 1. A comparison of the prevalence (%) of certain comorbidities and some medications [file 12931_2025_3404_MOESM5_ESM.xlsx]

## Sheet: ST 1
Supplementary Table 1. A comparison of the prevalence (%) of certain comorbidities and some medications
	Controls	IPF	Sarcoidosis	Unclassifiable ILD
%	n = 100	n = 12	n = 34	n = 11	p *
Hypertension	25.0	41.7	26.5	27.3	ns
Previous cardiac infarction	4.0	25.0	0	18.2	< 0.05
Diabetes	1.0	0	5.9	18.2	< 0.05
GERD/previous ulcus disease	8.0	25.0	26.5	45.5	< 0.05
Depression	5.0	0	8.8	27.3	ns
Use of statins	21.0	16.7	14.7	27.3	ns
Use of platelet inhibitors	12.0	25.0	8.8	18.2	ns
Use of antacida/PPIs	6.0	8.3	8.8	9.1	ns
* Fisher´s exact test
