# Supplementary material for: Whole genome sequencing of the pulmonary microbiome in interstitial lung disease subtypes
Source: Respir Res. 2025 Nov 19;26:324. doi: 10.1186/s12931-025-03404-5 (PMC12628550; doi:10.1186/s12931-025-03404-5)
Supplement: Supplementary file 6 — Additional File 6: Supplementary Table 2. Characteristics of the sarcoidosis patients [file 12931_2025_3404_MOESM6_ESM.xlsx]

## Sheet: ST 2
Supplementary Table 2. Characteristics of the sarcoidosis patients
Number of years since diagnosis	mean (SD)	5.2 (5.6)
Granulomas identified	n (%)
Transbronchial biopsy		6 (17.6%)
Mediastinal lymph node (cytology)		18 (52.9%)
Skin biopsy*		2 ( 5.9%)
Nasal biopsy		1 ( 2.9%)
None succesfully obtained		8 (23.5%)
Radiological stadium	n (%)
I		14 (41.2%)
II		19 (55.9%)
III		1 ( 2.9%)
Extrapulmonary manifestations	n (%)
Uveitis/iridocyclitis		6 (17.6%)
Skin		2 ( 5.9%)
Arthritis		5 (14.7%)
Cardial		1 ( 2.9%)
Facial nerve paralysis		1 ( 2.9%)
Ever use of prednisolone for sarcoidosis	n (%)	16 (47.1%)
Use of low dose per study inclusion	n (%)	2 ( 5.9%)
* one patient had both skin biopsy and granuloma in mediastinal lymph node
