# Supplementary material for: Whole genome sequencing of the pulmonary microbiome in interstitial lung disease subtypes
Source: Respir Res. 2025 Nov 19;26:324. doi: 10.1186/s12931-025-03404-5 (PMC12628550; doi:10.1186/s12931-025-03404-5)
Supplement: Supplementary file 7 — Additional File 7: Supplementary Table 3. Characteristics of the unclassifiable ILD patients [file 12931_2025_3404_MOESM7_ESM.xlsx]

## Sheet: ST 3
Supplementary Table 3. Characteristics of the unclassifiable ILD patients
Patient nr	HR CT patterns at time of diagnosis	Distribution
1	Bronchiectasies and reticulations	Basal, bilateral
2	Bronchiectasies, reticulations, some ground glass opacities	Basal, bilateral
3	Bronchiectasies, reticulations, some ground glass opacities	Generalized
4	Bronchiectasies, reticulations, micronodules, some lymph node enlargment	Basal, bilateral
5	Bronchiectasies, reticulations, micronodules	Generalized
6	Ground glass opacities, some lymph node enlargement	Generalized
7	Bronchiectasies, reticulations, micronodules, possible honeycombing	Generalized
8	Bronchiectasies, reticulations, some ground glass opacities	Basal, bilateral
9	Ground glass opacities, some lymph node enlargement	Generalized
10	Bronchiectasies, reticulations, micronodules, some lymph node enlargment, cysts	Generalized
11	Bronchiectasies, reticulations, micronodules	Apical, bilateral
