# Supplementary material for: Whole genome sequencing of the pulmonary microbiome in interstitial lung disease subtypes
Source: Respir Res. 2025 Nov 19;26:324. doi: 10.1186/s12931-025-03404-5 (PMC12628550; doi:10.1186/s12931-025-03404-5)
Supplement: Supplementary file 8 — Additional File 8: Supplementary Table 4. DESeq2 identified differentially abundant species [file 12931_2025_3404_MOESM8_ESM.xlsx]

## Sheet: IPF_DESeq
Supplementary Table 4. DESeq2 identified differentially abundant species
	IPF vs controls		Sarcoidosis vs controls		Unclassifiable ILD vs controls
species	log2Fold Change	p-value	log2Fold Change	p-value	log2Fold Change	p-value
Frischella perrara	30.0000000	2.129152e-07
Gilliamella apicola	30.0000000	2.134392e-07
Snodgrassella alvi	30.0000000	2.182691e-07
Scardovia wiggsiae	5.0743698	1.001895e-03
Caulobacter segnis	4.5665329	1.097128e-03	5.2243920	1.184935e-06
Lactobacillus fermentum	3.6213332	5.898851e-04	-3.3664036	6.050509e-05
Candidatus Nitrocosmicus oleophilus	-0.8447429	1.108563e-04
Pectobacterium atrosepticum	-0.9402738	1.026561e-03
Sphingobacterium sp. G1-14	-0.9530666	4.672241e-05	-0.8279443	1.331938e-05
Sinorhizobium meliloti	-0.9550157	7.161891e-05	-0.6271665	1.414358e-03
Mycoplasma flocculare	-1.2534409	1.020661e-03
Mycoplasma conjunctivae	-1.3389904	1.971191e-04	-0.9706272	7.132662e-04
Methylosinus trichosporium	-1.5575277	3.891385e-07	-0.7839529	1.161899e-03
Alistipes indistinctus	-1.7781217	1.198945e-03
Pseudomonas putida	-1.8100633	9.378054e-04	-1.9505777	1.513079e-06
Vibrio anguillarum	-1.9160856	3.178892e-04	-2.3510037	1.885720e-08
Cutibacterium acnes	-2.2042502	5.858829e-05	-1.4979252	2.623470e-04	-2.704467	1.181328e-06
Methylocystis sp. SC2	-2.3965972	8.994689e-05
Gordonia bronchialis	-12.8764896	1.446376e-04			-22.087056	1.337238e-10
Pseudomonas sp. Lz4W	-16.3939404	2.845463e-17			-18.490278	5.474315e-21
Pseudomonas sp. B10	-16.4843419	7.140097e-09
Pseudomonas lundensis	-16.8308752	3.598242e-23
Brevundimonas diminuta	-18.3108828	2.459841e-16
Dolosigranulum pigrum	-19.8437407	4.296245e-36
Muribaculum intestinale	-20.2575880	3.769901e-04			-19.069531	9.775694e-04
Moraxella lacunata	-21.6217363	1.939379e-04
Mycolicibacterium smegmatis	-21.8582950	1.649004e-04	-24.2394956	2.742470e-08
Peptoniphilus coxii	-22.3408107	1.479961e-06			-18.857247	6.295668e-05
Afipia broomeae	-23.2463741	4.032077e-17			-18.688690	2.722983e-11
Pseudomonas sp. TKP	-28.2320705	1.137232e-06			-29.178107	7.239166e-07
Klebsiella aerogenes	-30.0000000	2.338471e-07	13.3674604	2.159250e-03	-23.119306	8.679267e-05
Sugarcane phytoplasma (uncharacterized)	-30.0000000	2.336201e-07	-30.0000000	5.978453e-12	-26.361336	7.619235e-06
Capnocytophaga granulosa			5.9906664	2.479464e-07
Caulobacter vibrioides			5.2993545	2.045582e-06
Bifidobacterium longum			4.6584257	2.960574e-06
Bifidobacterium breve			4.4588930	5.483219e-05
Parvimonas sp.			4.1043887	1.163028e-04
Caulobacter sp.			3.8015625	3.929912e-04
Paraburkholderia phymatum			3.5862954	3.037436e-04
Campylobacter showae			3.5412249	1.878900e-03
Haemophilus sp. oral taxon 036			3.4236069	3.017506e-04
Bacteroidetes oral taxon 274			3.3225171	1.015353e-03
Porphyromonas endodontalis			3.2717733	3.965092e-03	5.853596	1.265236e-04
Paraburkholderia aromaticivorans			3.1906573	4.357338e-08
Capnocytophaga leadbetteri			3.1863056	7.998584e-04
Gemella sp. oral taxon 928			2.9507110	1.415488e-03
Centipeda periodontii			2.8997705	2.264133e-03
Neisseria mucosa			2.7834470	3.620119e-03
Oribacterium parvum			2.7460717	3.897535e-03
Streptococcus constellatus			2.7159097	3.522670e-03
Haemophilus haemolyticus			2.5109142	2.562925e-03
Moraxella catarrhalis			2.5099799	1.260471e-03	5.545816	1.314017e-08
Xanthomonas citri			2.4951534	4.104639e-04
Tannerella forsythia			2.4033997	2.963714e-03
Selenomonas sputigena			2.3259319	1.083315e-03
Streptococcus anginosus			2.3158345	2.234772e-03
Acidovorax sp. RAC01			2.2640749	4.263328e-03
Bradyrhizobium sp. 2 39S1MB			2.0541438	4.567631e-03
Haemophilus influenzae			1.9695558	4.348554e-04
Burkholderia sp. OLGA172			1.9057743	2.358796e-03
Paraburkholderia phytofirmans			1.8151357	3.369380e-03
Pandoraea pnomenusa			1.7226693	2.162294e-04
Staphylococcus aureus			-0.8133298	1.284753e-04
Pseudomonas aeruginosa			-1.5750534	6.447771e-04
Clostridium botulinum			-1.6409073	3.756551e-06
Stenotrophomonas maltophilia			-1.8368919	1.329070e-03
Edwardsiella tarda			-2.1626050	8.908809e-06
Proteus mirabilis			-2.2608601	8.510571e-05
Streptococcus suis			-2.4313970	8.037333e-05
Staphylococcus hominis			-2.5097819	1.915960e-03
[Propionibacterium] namnetense			-2.7049021	1.284809e-03
Enterococcus faecalis			-2.7703651	5.155328e-04
Cupriavidus taiwanensis			-3.2397703	3.975580e-07	-3.069966	5.218044e-04
Mycobacterium chimaera			-3.3528316	4.126017e-06
Acinetobacter junii			-3.4603261	1.756124e-04
Clostridium tetani			-3.6271829	4.997787e-08
Mycobacterium sp. 3/86Rv			-3.6988434	2.061795e-06
Streptomyces albulus			-3.7638747	1.543626e-06
Pseudomonas sp. MYb193			-4.0893344	8.151515e-05
Arthrobacter sp. G20			-5.0453583	1.707881e-03
Streptomyces capitiformicae			-5.2243778	4.851233e-07
Citrobacter koseri			-6.4503990	3.819678e-07
Halomonas aestuarii			-6.7222524	3.864183e-03
Rickettsia felis			-30.0000000	6.024380e-12	-25.497788	1.496050e-05
Olsenella sp. oral taxon 807					5.156996	6.866412e-04
Neisseria polysaccharea					4.905734	2.585825e-04
Sphingopyxis sp. EG6					-1.667322	6.583408e-04
Xanthomonas campestris					-3.690472	5.923351e-04
Acinetobacter radioresistens					-7.472439	1.036784e-03
[Propionibacterium] humerusii					-16.021272	7.213490e-06
Scardovia inopinata					-17.379718	1.319431e-06
Streptococcus gallolyticus					-17.852674	4.723977e-22
Lactobacillus crispatus					-18.644536	2.979422e-26
Actinomyces cardiffensis					-19.056723	4.550862e-18
Roseburia sp.					-19.421804	5.301192e-27
Neisseria oralis					-19.868634	7.433093e-04
Propionibacterium freudenreichii					-20.131591	3.488113e-14
Pseudomonas rhodesiae					-21.350300	2.248966e-09
Streptomyces olivaceus					-30.000000	3.507501e-07

## Sheet: Sarkoidose_DESeq
	log2FoldChange	p-value
Klebsiella aerogenes	13.3674604	2.159250e-03
Capnocytophaga granulosa	5.9906664	2.479464e-07
Caulobacter vibrioides	5.2993545	2.045582e-06
Caulobacter segnis	5.2243920	1.184935e-06
Bifidobacterium longum	4.6584257	2.960574e-06
Bifidobacterium breve	4.4588930	5.483219e-05
Parvimonas sp.	4.1043887	1.163028e-04
Caulobacter sp.	3.8015625	3.929912e-04
Paraburkholderia phymatum	3.5862954	3.037436e-04
Campylobacter showae	3.5412249	1.878900e-03
Haemophilus sp. oral taxon 036	3.4236069	3.017506e-04
Bacteroidetes oral taxon 274	3.3225171	1.015353e-03
Porphyromonas endodontalis	3.2717733	3.965092e-03
Paraburkholderia aromaticivorans	3.1906573	4.357338e-08
Capnocytophaga leadbetteri	3.1863056	7.998584e-04
Gemella sp. oral taxon 928	2.9507110	1.415488e-03
Centipeda periodontii	2.8997705	2.264133e-03
Neisseria mucosa	2.7834470	3.620119e-03
Oribacterium parvum	2.7460717	3.897535e-03
Streptococcus constellatus	2.7159097	3.522670e-03
Haemophilus haemolyticus	2.5109142	2.562925e-03
Moraxella catarrhalis	2.5099799	1.260471e-03
Xanthomonas citri	2.4951534	4.104639e-04
Tannerella forsythia	2.4033997	2.963714e-03
Selenomonas sputigena	2.3259319	1.083315e-03
Streptococcus anginosus	2.3158345	2.234772e-03
Acidovorax sp. RAC01	2.2640749	4.263328e-03
Bradyrhizobium sp. 2 39S1MB	2.0541438	4.567631e-03
Haemophilus influenzae	1.9695558	4.348554e-04
Burkholderia sp. OLGA172	1.9057743	2.358796e-03
Paraburkholderia phytofirmans	1.8151357	3.369380e-03
Pandoraea pnomenusa	1.7226693	2.162294e-04
Sinorhizobium meliloti	-0.6271665	1.414358e-03
Methylosinus trichosporium	-0.7839529	1.161899e-03
Staphylococcus aureus	-0.8133298	1.284753e-04
Sphingobacterium sp. G1-14	-0.8279443	1.331938e-05
Mycoplasma conjunctivae	-0.9706272	7.132662e-04
Cutibacterium acnes	-1.4979252	2.623470e-04
Pseudomonas aeruginosa	-1.5750534	6.447771e-04
Clostridium botulinum	-1.6409073	3.756551e-06
Stenotrophomonas maltophilia	-1.8368919	1.329070e-03
Pseudomonas putida	-1.9505777	1.513079e-06
Edwardsiella tarda	-2.1626050	8.908809e-06
Proteus mirabilis	-2.2608601	8.510571e-05
Vibrio anguillarum	-2.3510037	1.885720e-08
Streptococcus suis	-2.4313970	8.037333e-05
Staphylococcus hominis	-2.5097819	1.915960e-03
[Propionibacterium] namnetense	-2.7049021	1.284809e-03
Enterococcus faecalis	-2.7703651	5.155328e-04
Cupriavidus taiwanensis	-3.2397703	3.975580e-07
Mycobacterium chimaera	-3.3528316	4.126017e-06
Lactobacillus fermentum	-3.3664036	6.050509e-05
Acinetobacter junii	-3.4603261	1.756124e-04
Clostridium tetani	-3.6271829	4.997787e-08
Mycobacterium sp. 3/86Rv	-3.6988434	2.061795e-06
Streptomyces albulus	-3.7638747	1.543626e-06
Pseudomonas sp. MYb193	-4.0893344	8.151515e-05
Arthrobacter sp. G20	-5.0453583	1.707881e-03
Streptomyces capitiformicae	-5.2243778	4.851233e-07
Citrobacter koseri	-6.4503990	3.819678e-07
Halomonas aestuarii	-6.7222524	3.864183e-03
Mycolicibacterium smegmatis	-24.2394956	2.742470e-08
Rickettsia felis	-30.0000000	6.024380e-12
Sugarcane phytoplasma (uncharacterized)	-30.0000000	5.978453e-12

## Sheet: UspesILD_DESeq
	log2FoldChange	p-value
Porphyromonas endodontalis	5.853596	1.265236e-04
Moraxella catarrhalis	5.545816	1.314017e-08
Olsenella sp. oral taxon 807	5.156996	6.866412e-04
Neisseria polysaccharea	4.905734	2.585825e-04
Sphingopyxis sp. EG6	-1.667322	6.583408e-04
Cutibacterium acnes	-2.704467	1.181328e-06
Cupriavidus taiwanensis	-3.069966	5.218044e-04
Xanthomonas campestris	-3.690472	5.923351e-04
Acinetobacter radioresistens	-7.472439	1.036784e-03
[Propionibacterium] humerusii	-16.021272	7.213490e-06
Scardovia inopinata	-17.379718	1.319431e-06
Streptococcus gallolyticus	-17.852674	4.723977e-22
Pseudomonas sp. Lz4W	-18.490278	5.474315e-21
Lactobacillus crispatus	-18.644536	2.979422e-26
Afipia broomeae	-18.688690	2.722983e-11
Peptoniphilus coxii	-18.857247	6.295668e-05
Actinomyces cardiffensis	-19.056723	4.550862e-18
Muribaculum intestinale	-19.069531	9.775694e-04
Roseburia sp.	-19.421804	5.301192e-27
Neisseria oralis	-19.868634	7.433093e-04
Propionibacterium freudenreichii	-20.131591	3.488113e-14
Pseudomonas rhodesiae	-21.350300	2.248966e-09
Gordonia bronchialis	-22.087056	1.337238e-10
Klebsiella aerogenes	-23.119306	8.679267e-05
Rickettsia felis	-25.497788	1.496050e-05
Sugarcane phytoplasma (uncharacterized)	-26.361336	7.619235e-06
Pseudomonas sp. TKP	-29.178107	7.239166e-07
Streptomyces olivaceus	-30.000000	3.507501e-07
Showing 1 to 18 of 28 entries, 6 total columns

## Sheet: IPF_ANCOMBC2
	baseMean	log2FoldChange	lfcSE	stat	pvalue	padj
Propionibacterium freudenreichii	-0.10452056	3.713517	0.5297416	7.010054	6.254968e-05	0.018714388
Bifidobacterium longum	-0.06851523	2.988970	0.7085508	4.218427	8.437956e-05	0.018714388
Bifidobacterium breve	-0.04655980	2.483593	0.5632467	4.409423	1.038534e-04	0.018714388
Veillonella atypica	-0.35345855	2.352033	0.5774778	4.072941	7.900614e-05	0.018714388
Parabacteroides merdae	0.75633075	2.312313	0.5225127	4.425372	4.243026e-04	0.046180248
Streptococcus parasanguinis	-0.04412731	1.970205	0.5474323	3.598993	4.517413e-04	0.046180248
Citrobacter koseri	-2.29329344	-2.010045	0.5113189	-3.931099	4.612899e-04	0.046180248
Tropheryma whipplei	0.01608360	-2.550391	0.5305908	-4.806701	3.427002e-04	0.046180248
Morganella morganii	-1.83057790	-3.671933	0.5264476	-6.974926	4.463258e-06	0.004021395
Showing 1 to 9 of 9 entries, 6 total columns

## Sheet: Sarkoidose_ANCOMBC2
	baseMean	log2FoldChange	lfcSE	stat	pvalue	padj
Bifidobacterium longum	-0.068515226	2.383325	0.5006646	4.760324	1.260950e-05	0.001917089
Actinomyces graevenitzii	0.051045052	2.087311	0.4262477	4.896943	3.433309e-06	0.001472004
Corynebacterium argentoratense	-0.916398660	2.045000	0.3739270	5.468981	6.471213e-05	0.005830563
Paracoccus sp.	-1.086346837	1.966191	0.3512802	5.597215	2.598017e-05	0.003344019
[Eubacterium] sulci	-1.195563834	1.766034	0.4686241	3.768552	2.714784e-04	0.012873791
Porphyromonas endodontalis	-0.457644378	1.731437	0.4446126	3.894260	2.502071e-04	0.012524255
Bifidobacterium breve	-0.046559799	1.671443	0.4046014	4.131086	2.315669e-04	0.012524255
Porphyromonas uenonis	0.991231220	1.609476	0.3834511	4.197344	5.414035e-04	0.020531751
Rothia sp.	0.014099841	1.538862	0.4731648	3.252276	1.509630e-03	0.036761526
Prevotella sp. oral taxon 299	-0.521449773	1.415465	0.3963665	3.571103	5.462148e-04	0.020531751
Burkholderia multivorans	0.155443198	1.372593	0.3557228	3.858602	3.774139e-04	0.017002494
Streptococcus canis	-0.486333480	1.366578	0.3566060	3.832178	1.632274e-03	0.037976923
Haemophilus sputorum	-1.027754396	1.363211	0.3790193	3.596679	7.840141e-04	0.025228453
Filifactor alocis	-0.098107614	1.362618	0.4020295	3.389348	1.232864e-03	0.033660921
Streptococcus equinus	-0.047781637	1.342322	0.4229560	3.173668	2.028714e-03	0.042385419
Methylobacterium sp. PR1016A	-0.215325408	1.329240	0.3684413	3.607738	1.481688e-03	0.036761526
Lachnospira pectinoschiza	0.008841421	1.266089	0.3559765	3.556664	2.629234e-03	0.048020971
Veillonella parvula	-0.267963664	1.258676	0.3729375	3.375032	1.001979e-03	0.030092771
Parvimonas sp.	0.493251106	1.242696	0.3660543	3.394842	2.069876e-03	0.042385419
Pandoraea pnomenusa	-0.291124696	1.235187	0.3722059	3.318557	1.421561e-03	0.036595048
Haemophilus sp. oral taxon 036	-0.740181099	1.235086	0.3767611	3.278167	1.904942e-03	0.040865532
Acidovorax sp. KKS102	0.379353171	1.213786	0.3681505	3.296982	1.685990e-03	0.037976923
Candidatus Saccharibacteria oral taxon TM7x	-0.560658368	1.164747	0.3684457	3.161246	2.219234e-03	0.044433989
Clostridiales bacterium S5-A14a	-0.760888443	1.079711	0.3385940	3.188807	2.664871e-03	0.048020971
Acidithiobacillus ferrivorans	0.899895614	-1.227719	0.3718108	-3.302000	1.740221e-03	0.038242423
Bacteroides xylanisolvens	0.332434822	-1.267503	0.3561045	-3.559357	2.412572e-03	0.046249524
Ruminococcus bicirculans	1.183105433	-1.272379	0.3557902	-3.576206	2.522900e-03	0.047356931
Firmicutes bacterium CAG:124	-0.156279108	-1.281179	0.3554300	-3.604590	1.665359e-03	0.037976923
[Pseudomonas] hibiscicola	0.126113535	-1.281559	0.3607676	-3.552312	1.328219e-03	0.035197808
Acidovorax carolinensis	0.682764271	-1.311015	0.3623787	-3.617803	1.078493e-03	0.031345886
Arthrobacter sp. G20	0.596337898	-1.320883	0.3718533	-3.552161	2.276978e-03	0.044599075
[Propionibacterium] namnetense	-0.513647119	-1.341550	0.3621263	-3.704648	5.469057e-04	0.020531751
Pseudomonas sp. LG1D9	-1.375734824	-1.353494	0.3568940	-3.792425	1.142538e-03	0.032169597
Massilia putida	1.397809544	-1.404205	0.3563482	-3.940542	3.981907e-04	0.017084276
Akkermansia muciniphila	0.945532829	-1.618533	0.3589279	-4.509353	7.149194e-04	0.024774709
Aerococcus christensenii	0.079942472	-1.644236	0.3570015	-4.605683	9.716296e-04	0.030092771
Pseudomonas sp. MYb193	0.520590372	-1.677207	0.3618656	-4.634889	3.760024e-05	0.003764202
Acinetobacter junii	0.270107964	-1.691300	0.3607061	-4.688858	3.673178e-05	0.003764202
Brucella melitensis	-0.432411725	-1.738955	0.3953010	-4.399067	1.914645e-04	0.011500635
Diaphorobacter polyhydroxybutyrativorans	0.185724055	-1.823248	0.3549886	-5.136074	8.251045e-05	0.006758356
Bacteroides eggerthii	0.591314830	-1.845972	0.3572490	-5.167185	5.893839e-04	0.021241395
Corynebacterium doosanense	-2.006409524	-1.876864	0.3604726	-5.206676	1.691155e-04	0.010883794
Tropheryma whipplei	0.016083597	-2.040755	0.3770798	-5.411997	1.186797e-04	0.008910867
Turicella otitidis	1.085697595	-2.053906	0.3619888	-5.673950	7.554543e-04	0.025209791
Holdemanella biformis	0.134180129	-2.088887	0.3578466	-5.837381	2.476253e-04	0.012524255
Exiguobacterium sp. N4-1P	1.019912238	-2.091869	0.3574265	-5.852586	4.901233e-06	0.001472004
Gemmiger formicilis	0.079784867	-2.226195	0.3525088	-6.315291	7.755388e-06	0.001746901
Ochrobactrum anthropi	-1.757569312	-2.412437	0.3610470	-6.681780	1.556047e-04	0.010784603
Halomonas sp. N3-2A	1.545128076	-2.771241	0.4293337	-6.454749	1.126015e-06	0.001014539
Acinetobacter sp. WCHA45	0.551880208	-2.843773	0.3587715	-7.926419	1.276641e-05	0.001917089
Showing 1 to 13 of 50 entries, 6 total columns

## Sheet: UpsesILD_ANCOMBC2
	baseMean	log2FoldChange	lfcSE	stat	pvalue	padj
Propionibacterium freudenreichii	-0.10452056	3.713517	0.5297416	7.010054	6.254968e-05	0.018714388
Bifidobacterium longum	-0.06851523	2.988970	0.7085508	4.218427	8.437956e-05	0.018714388
Bifidobacterium breve	-0.04655980	2.483593	0.5632467	4.409423	1.038534e-04	0.018714388
Veillonella atypica	-0.35345855	2.352033	0.5774778	4.072941	7.900614e-05	0.018714388
Parabacteroides merdae	0.75633075	2.312313	0.5225127	4.425372	4.243026e-04	0.046180248
Streptococcus parasanguinis	-0.04412731	1.970205	0.5474323	3.598993	4.517413e-04	0.046180248
Citrobacter koseri	-2.29329344	-2.010045	0.5113189	-3.931099	4.612899e-04	0.046180248
Tropheryma whipplei	0.01608360	-2.550391	0.5305908	-4.806701	3.427002e-04	0.046180248
Morganella morganii	-1.83057790	-3.671933	0.5264476	-6.974926	4.463258e-06	0.004021395
Showing 1 to 9 of 9 entries, 6 total columns
